# Supplementary material for: Study of alginate-encapsulated phycoerythrin in promoting the biological activity of synbiotic ice cream with Lactobacillus casei
Source: Sci Rep. 2024 Jul 5;14:15471. doi: 10.1038/s41598-024-66365-7 (PMC11226622; doi:10.1038/s41598-024-66365-7)
Supplement: Supplementary file 1 — Supplementary Information. [file 41598_2024_66365_MOESM1_ESM.xlsx]

## Sheet: protein
		Report
		VAR00004
		VAR00014	Mean	N	Std. Deviation	Std. Error of Mean				Control	7.14583
		.000000	7.14583	3	0.252591	0.145833				Lb. casei -PE (before aging)	7.14583
		1.000000	7.14583	3	0.252591	0.145833				Lb. casei + PE (before aging)	7.29167
		2.000000	7.29167	3	0.252591	0.145833				Lb. casei - PE (after aging)	7.14583
		3.000000	7.14583	3	0.252591	0.145833				Lb. casei + PE (after aging)	7.29167
		4.000000	7.29167	3	0.252591	0.145833
		Total	7.20417	15	0.225924	0.0583333

## Sheet: fat
		Report
		VAR00032
		VAR00014	Mean	N	Std. Deviation	Std. Error of Mean
		Control	2.8	3	0.1	0.057735
		Lb. casei -PE (before aging)	2.73333	3	0.057735	0.0333333
		Lb. casei + PE (before aging)	2.73333	3	0.057735	0.0333333
		Lb. casei - PE (after aging)	2.76667	3	0.057735	0.0333333
		Lb. casei + PE (after aging)	2.76667	3	0.11547	0.0666667
		Total	2.76	15	0.0736788	0.0190238

## Sheet: ph
	Report
	VAR00033
	VAR00014	Mean	N	Std. Deviation	Std. Error of Mean
	Control	6.66333	3	0.0057735	0.00333333
	Lb. casei -PE (before aging)	6.44	3	0.01	0.0057735
	Lb. casei + PE (before aging)	6.32333	3	0.0152753	0.00881917
	Lb. casei - PE (after aging)	6.62333	3	0.0152753	0.00881917
	Lb. casei + PE (after aging)	6.59	3	0.01	0.0057735
	Total	6.528	15	0.132028	0.0340895

## Sheet: solid percent
	Report								Control	Lb. casei -PE (before aging)	Lb. casei + PE (before aging)	Lb. casei - PE (after aging)	Lb. casei + PE (after aging)
	VAR00007							Day1	33.5493	33.6427	33.9793	33.6207	34.0153
	VAR00014	Mean	N	Std. Deviation	Std. Error of Mean			Two weeks	33.8173	33.8287	34.2273	33.846	34.2693
	.000000		3	0.161497	0.0932404			Four weeks	34.002	33.9567	34.3913	34.0227	34.332
	1.000000		3	0.0698665	0.0403375			Six weeks	34.18	34.1513	34.6433	34.1753	34.572
	2.000000		3	0.0602329	0.0347755			Eight weeks	34.3047	34.3027	34.8213	34.2667	34.8327
	3.000000		3	0.0103923	0.006
	4.000000		3	0.0901184	0.0520299
	Total	33.9707	15	0.287578	0.0742523
															0.0520299
	Report														0.0348393
	VAR00008														0.0417346
	VAR00014	Mean	N	Std. Deviation	Std. Error of Mean										0.0231325
	.000000		3	0.0885739	0.0511382										0.0248283
	1.000000		3	0.0268576	0.0155063
	2.000000		3	0.122317	0.0706195
	3.000000		3	0.196167	0.113257
	4.000000		3	0.0603435	0.0348393		0.0932404		0.0403375		0.0347755		0.006
	Total	33.9764	15	0.259565	0.0670193		0.0511382		0.0155063		0.0706195		0.113257
							0.0554417		0.083796		0.0600592		0.0161795
	Report						0.0704872		0.028		0.0636798		0.0479073
	VAR00009						0.0315242		0.110667		0.0823731		0.0280951
	VAR00014	Mean	N	Std. Deviation	Std. Error of Mean
	.000000		3	0.0960278	0.0554417
	1.000000		3	0.145139	0.083796
	2.000000		3	0.104026	0.0600592
	3.000000		3	0.0280238	0.0161795
	4.000000		3	0.0722865	0.0417346
	Total	34.4125	15	0.318773	0.0823069
	Report
	VAR00010
	VAR00014	Mean	N	Std. Deviation	Std. Error of Mean
	.000000		3	0.122087	0.0704872
	1.000000		3	0.0484974	0.028
	2.000000		3	0.110297	0.0636798
	3.000000		3	0.0829779	0.0479073
	4.000000		3	0.0400666	0.0231325
	Total	33.9863	15	0.25113	0.0648415
	Report
	VAR00011
	VAR00014	Mean	N	Std. Deviation	Std. Error of Mean
	.000000		3	0.0546016	0.0315242
	1.000000		3	0.19168	0.110667
	2.000000		3	0.142674	0.0823731
	3.000000		3	0.0486621	0.0280951
	4.000000		3	0.0430039	0.0248283
	Total	34.4043	15	0.303276	0.0783056

## Sheet: moisture
	Report
	VAR00015								Control	Lb. casei -PE (before aging)	Lb. casei + PE (before aging)	Lb. casei - PE (after aging)	Lb. casei + PE (after aging)
	VAR00014	Mean	N	Std. Deviation	Std. Error of Mean			Day1	66.4507	66.3573	66.0207	66.3793	65.9847
	.000000		3	0.161497	0.0932404			Two weeks	66.1827	66.1713	65.7727	66.154	65.7307
	1.000000		3	0.0698665	0.0403375			Four weeks	65.998	66.0433	65.6087	65.9773	65.668
	2.000000		3	0.0602329	0.0347755			Six weeks	65.82	65.8487	65.3567	65.8247	65.428
	3.000000		3	0.0103923	0.006			Eight weeks	65.6953	65.6973	65.1787	65.7333	65.1673
	4.000000		3	0.0901184	0.0520299
	Total	66.0293	15	0.287578	0.0742523											Report
																VAR00033
	Report															VAR00014	Mean	N	Std. Deviation	Std. Error of Mean
	VAR00006															.000000	66.4507	3	0.161497	0.0932404
	VAR00014	Mean	N	Std. Deviation	Std. Error of Mean											1.000000	66.3573	3	0.0885739	0.0511382
	.000000		3	0.0885739	0.0511382											2.000000	66.0207	3	0.0960278	0.0554417
	1.000000		3	0.0268576	0.0155063											3.000000	66.3793	3	0.122087	0.0704872
	2.000000		3	0.122317	0.0706195											4.000000	65.9847	3	0.0546016	0.0315242
	3.000000		3	0.196167	0.113257											Total	66.2385	15	0.222747	0.0575131
	4.000000		3	0.0603435	0.0348393
	Total	66.0236	15	0.259565	0.0670193											Report
									Report							VAR00001
	Report								VAR00002							VAR00014	Mean	N	Std. Deviation	Std. Error of Mean
	VAR00016								VAR00014	Mean	N	Std. Deviation	Std. Error of Mean			.000000	66.1827	3	0.0698665	0.0403375
	VAR00014	Mean	N	Std. Deviation	Std. Error of Mean				.000000	65.998	3	0.0602329	0.0347755			1.000000	66.1713	3	0.0268576	0.0155063
	.000000		3	0.0960278	0.0554417				1.000000	66.0433	3	0.122317	0.0706195			2.000000	65.7727	3	0.145139	0.083796
	1.000000		3	0.145139	0.083796				2.000000	65.6087	3	0.104026	0.0600592			3.000000	66.154	3	0.0484974	0.028
	2.000000		3	0.104026	0.0600592				3.000000	65.9773	3	0.110297	0.0636798			4.000000	65.7307	3	0.19168	0.110667
	3.000000		3	0.0280238	0.0161795				4.000000	65.668	3	0.142674	0.0823731			Total	66.0023	15	0.233517	0.0602938
	4.000000		3	0.0722865	0.0417346				Total	65.8591	15	0.210987	0.0544765
	Total	65.5875	15	0.318773	0.0823069
	Report									Report						Report
	VAR00017									VAR00003						VAR00005
	VAR00014	Mean	N	Std. Deviation	Std. Error of Mean					VAR00014	Mean	N	Std. Deviation	Std. Error of Mean		VAR00014	Mean	N	Std. Deviation	Std. Error of Mean
	.000000		3	0.122087	0.0704872					.000000	65.82	3	0.0103923	0.006		.000000	65.6953	3	0.0901184	0.0520299
	1.000000		3	0.0484974	0.028					1.000000	65.8487	3	0.196167	0.113257		1.000000	65.6973	3	0.0603435	0.0348393
	2.000000		3	0.110297	0.0636798					2.000000	65.3567	3	0.0280238	0.0161795		2.000000	65.1787	3	0.0722865	0.0417346
	3.000000		3	0.0829779	0.0479073					3.000000	65.8247	3	0.0829779	0.0479073		3.000000	65.7333	3	0.0400666	0.0231325
	4.000000		3	0.0400666	0.0231325					4.000000	65.428	3	0.0486621	0.0280951		4.000000	65.1673	3	0.0430039	0.0248283
	Total	66.0137	15	0.25113	0.0648415					Total	65.6556	15	0.238956	0.0616983		Total	65.4944	15	0.277334	0.0716074
	Report
	VAR00018
	VAR00014	Mean	N	Std. Deviation	Std. Error of Mean
	.000000		3	0.0546016	0.0315242
	1.000000		3	0.19168	0.110667
	2.000000		3	0.142674	0.0823731
	3.000000		3	0.0486621	0.0280951
	4.000000		3	0.0430039	0.0248283
	Total	65.5957	15	0.303276	0.0783056

## Sheet: ash
	Report
	VAR00019
	VAR00014	Mean	N	Std. Deviation	Std. Error of Mean
	Control	0.993333	3	0.0147422	0.00851143
	Lb. casei -PE (before aging)	0.996667	3	0.0244404	0.0141107
	Lb. casei + PE (before aging)	1.01133	3	0.0147422	0.00851143
	Lb. casei - PE (after aging)	0.996	3	0.0072111	0.00416333
	Lb. casei + PE (after aging)	1.00933	3	0.0120554	0.0069602
	Total	1.00133	15	0.0153375	0.00396012

## Sheet: overrun
	Report
	VAR00019
	VAR00014	Mean	N	Std. Deviation	Std. Error of Mean
	Control	22.6667	3	0.57735	0.333333
	Lb. casei -PE (before aging)	21	3	1	0.57735
	Lb. casei + PE (before aging)	20.6667	3	0.57735	0.333333
	Lb. casei - PE (after aging)	23	3	1	0.57735
	Lb. casei + PE (after aging)	21.6667	3	0.57735	0.333333
	Total	21.8	15	1.14642	0.296005

## Sheet: sugar
	Report
	VAR00019
	VAR00014	Mean	N	Std. Deviation	Std. Error of Mean
	Control	14.6356	3	0.178496	0.103055
	Lb. casei -PE (before aging)	14.4592	3	0.17422	0.100586
	Lb. casei + PE (before aging)	14.4005	3	0.0993718	0.0573723
	Lb. casei - PE (after aging)	14.6356	3	0.178496	0.103055
	Lb. casei + PE (after aging)	14.5754	3	0.101796	0.0587717
	Total	14.5413	15	0.161505	0.0417004

## Sheet: Melting 
	Report
	VAR00019
	VAR00014	Mean	N	Std. Deviation	Std. Error of Mean
	Control	2.44	3	0.01	0.0057735
	Lb. casei -PE (before aging)	2.43667	3	0.0057735	0.00333333
	Lb. casei + PE (before aging)	2.42	3	0.01	0.0057735
	Lb. casei - PE (after aging)	2.43333	3	0.0057735	0.00333333
	Lb. casei + PE (after aging)	2.42	3	0.01	0.0057735
	Total	2.43	15	0.0113389	0.0029277

## Sheet: acidity
	Report
	VAR00019
	VAR00014	Mean	N	Std. Deviation	Std. Error of Mean
	Control	0.154311	3	0.00123168	0.000711111
	Lb. casei -PE (before aging)	0.161422	3	0.00123168	0.000711111
	Lb. casei + PE (before aging)	0.165689	3	0.00123168	0.000711111
	Lb. casei - PE (after aging)	0.155022	3	0.00123168	0.000711111
	Lb. casei + PE (after aging)	0.156444	3	0.00123168	0.000711111
	Total	0.158578	15	0.00460853	0.00118992
				Control	0.154311
				Lb. casei -PE (before aging)	0.161422
				Lb. casei + PE (before aging)	0.165689
				Lb. casei - PE (after aging)	0.155022
				Lb. casei + PE (after aging)	0.156444

[truncated: 4 more sheets: Viscosity, dpppph, Lb. casei viability , hedonic]
